# Supplementary material for: A method for treatment monitoring using circulating tumour DNA in cancer patients without targetable mutations
Source: Oncotarget. 2018 Jul 24;9(57):31066–76. doi: 10.18632/oncotarget.25779 (PMC6089565; doi:10.18632/oncotarget.25779)
Supplement: Supplementary file 2 [file oncotarget-09-31066-s002.xlsx]

## Sheet: Ark1
Supplementary Table 1: Complete ddPCR information on patient samples
Pt ID	Sample no.	Gene	Mutation			Mutated DNA					Wild-type DNA					Total no. of droplets		Allele frequency
			CDS	Protein		Positive droplets	Conc. (copies/ uL reaction)	CI	Copies/mL plasma		Positive droplets	Conc. (copies/ uL reaction)	CI	Copies/mL plasma
																		AF	CI
4	4	MET	c.3328G>A	p.V1110I		6	0.24	(0.09;0.49)	53		368	14.7	(11.3;18)	3234		29609		1.6	(0.3;2.9)
	15	MET	c.3328G>A	p.V1110I		13	0.51	(0.28;0.84)	112		1652	66.7	(61.9;71.7)	14674		29978		0.8	(0.33;1.18)
	4	TP53	c.833C>G	p.P278R		12	0.44	(0.06;0.79)	97		455	16.9	(14.9;18.7)	3718		31990		2.6	(0.5;4)
	15	TP53	c.833C>G	p.P278R		77	2.3	(1.8;2.8)	506		2343	71	(68.2;73.9)	15620		39983		3.1	(2.4;3.8)
6	5	KRAS	c.34G>A	p.G12S		6	0.12	(0.05;0.25)	26		660	13.5	(12.4;14.5)	2970		57969		0.9	(0.1;1.6)
	11	KRAS	c.34G>A	p.G12S		0	0	(0;0.075)	0		642	16.1	(14.9;17.3)	3542		47249		NA
9	9	KRAS	c.34G>A	p.G12S		6	0.12	(-0.06;0.3)	26		603	11.9	(10.9;12.8)	2618		60043		1	(0.2;1.8)
	14	KRAS	c.34G>A	p.G12S		6	0.15	(0;0.3)	33		584	14.4	(13.3;15.6)	3168		47852		1	(0.2;1.8)
	20	KRAS	c.34G>A	p.G12S		0	0	(0;0.072)	0		2135	52.1	(48.2;56)	11462		49245		NA
	25	KRAS	c.34G>A	p.G12S		0	0	(0;0.075)	0		11778	339	(330;347)	74580		47104		NA
	9	TP53	c.714_715insT	p.N239fs*1		24	0.8	(0.52;1.16)	176		245	8.1	(7;9.2)	1782		35520		8.9	(5.4;12.3)
	14	TP53	c.714_715insT	p.N239fs*1		50	1.46	(1.09;1.9)	321		367	10.7	(9.6;11.8)	2354		40395		11.9	(8.8;15.1)
	20	TP53	c.714_715insT	p.N239fs*1		350	10.9	(9.8;12.1)	2398		1044	32.9	(30.9;34.9)	7238		37882		24.9	(22.7;27.2)
	25	TP53	c.714_715insT	p.N239fs*1		2599	81.8	(77.9;85.8)	17996		5062	165	(160;170)	36300		38684		33.2	(32.1;34.2)
10	18	TP53	c.313G>T	p.G105C		45	1.22	(0.3;2.1)	268		1022	28.1	(24.8;31.5)	6182		43262		4.2	(1.5;6.5)
	21	TP53	c.313G>T	p.G105C		293	8.1	(7.1;9)	1782		1415	39.5	(37.2;41.7)	8690		42867		17	(15.2;18.7)
	29	TP53	c.313G>T	p.G105C		945	25.4	(23.8;27)	5588		4050	113	(109.6;116.5)	24860		44209		18.4	(17.3;19.4)
12	28	KRAS	c.34G>T	p.G12C		41	1.2	(0.87;1.61)	264		1811	54.2	(51.7;56.7)	11924		40202		2.2	(1.5;2.8)
	35	KRAS	c.34G>T	p.G12C		27	1.01	(0.3;1.7)	444		1111	42.2	(39.6;44.7)	18568		31530		2.3	(0.8;3.6)
	42	KRAS	c.34G>T	p.G12C		23	0.97	(0;1.7)	427		1058	45.6	(42.8;48.3)	20064		27850		2.1	(0;3.7)
	52	KRAS	c.34G>T	p.G12C		4	0.13	(0;0.32)	57		369	12.4	(11.1;13.7)	5456		35190		1.1	(0;2.2)
13	36	KRAS	c.34G>A	p.G12S		14642	340	(331;349)	74800		5977	127.2	(124;130.5)	27984		58307		72.8	(72.2;73.4)
	44	KRAS	c.34G>A	p.G12S		0	0	(0;0.072)	0		3504	86.8	(84;89.7)	19096		49239		NA
	56	KRAS	c.34G>A	p.G12S		0	0	(0;0.098)	0		2577	87.2	(83.9;90.6)	19184		36062		NA
	67	KRAS	c.34G>A	p.G12S		7	0.21	(0.08;0.4)	46		3387	103.8	(100.3;107.3)	22836		40111		0.2	(0.02;0.35)
14	38	KRAS	c.34G>A	p.G12S		51	1.03	(0.67;1.39)	227		1664	34.1	(31.9;36.3)	7502		58275		2.9	(1.8;3.9)
	47	KRAS	c.34G>A	p.G12S		0	0	(0;0.073)	0		2237	55.5	(53;57.8)	12210		48582		NA
	64	KRAS	c.34G>A	p.G12S		0	0	(0;0.078)	0		25188	950	(924;977)	209000		45463		NA
	38	TP53	c.313G>T	p.G105C		82	2.26	(-0.3;4.7)	497		632	17.5	(0;35)	3850		42730		11.4	(9;13.8)
	47	TP53	c.313G>T	p.G105C		233	6.4	(5.5;7.2)	1408		1589	44.1	(40.3;47.8)	9702		43207		12.6	(11.1;14.1)
	64	TP53	c.313G>T	p.G105C		6482	188.1	(183.6;192.7)	41382		19855	709	(699;719)	155980		43862		21	(20.5;21.44)
	38	SMAD4	c.1051G>A	p.D351N		142	3.8	(2.8;4.9)	836		795	21.6	(20.1;23.2)	4752		43607		15.1	(11.6;18.3)
	47	SMAD4	c.1051G>A	p.D351N		199	5.5	(4.7;6.2)	1210		1533	42.9	(39.8;45.9)	9438		42836		11.3	(9.8;12.8)
	64	SMAD4	c.1051G>A	p.D351N		6167	183.9	(130;240)	40458		16337	569	(390;750)	125180		42624		24.4	(23.8;25)
15	45	TP53	c.799C>T	p.R267W		26	1.04	(0.3;1.8)	229		782	31.6	(25;38)	6952		29512		3.2	(1.5;4.6)
	76	TP53	c.799C>T	p.R267W		0	0	(0;0.089)	0		817	24.5	(22.8;26.2)	5390		39621		NA
	45	STK11	c.766G>T	p.E256*		15	0.56	(-0.2;1.3)	123		705	26.4	(20;34)	5808		31729		2.1	(0;4)
	76	STK11	c.766G>T	p.E256*		0	0	(0;0.11)	0		543	20.6	(18.8;22.3)	4532		31342		NA
21	59	KRAS	c.35G>A	p.G12D		131	3.1	(2.5;3.6)	682		1148	27.2	(25.6;28.8)	5984		50228		10.1	(8.4;11.8)
	136	KRAS	c.35G>A	p.G12D		222	5	(3.9;6.2)	1100		1280	29.4	(26.2;32.6)	6468		51851		14.7	(12.8;16.4)
	59	KRAS	c.34G>A	p.G12S		301	9	(7;11)	1980		912	27.4	(23.8;31.1)	6028		39613		24.7	(22.2;27.1)
	136	KRAS	c.34G>A	p.G12S		0	0	(0;0.078)	0		1106	29.1	(25.9;32.2)	6402		45225		NA
	59	TP53	c.491A>C	p.K164T		25	0.74	(0.35;1.12)	163		603	17.9	(14.9;21)	3938		39853		4	(1.3;6.5)
	136	TP53	c.491A>C	p.K164T		33	1.03	(0.71;1.42)	227		992	31.2	(29.3;33.2)	6864		37878		3.2	(2.1;4.3)
	59	TP53	c.478A>G	p.M160V		19	0.68	(0.42;1.04)	150		594	21.6	(16.7;26.4)	4752		32665		3.1	(1.7;4.5)
	136	TP53	c.478A>G	p.M160V		36	1.11	(0.78;1.51)	244		827	25.7	(22.5;28.8)	5654		38319		4.1	(2.7;5.5)
26	82	MET	c.3029C>T	p.T1010I		216	7.9	(6.3;9.5)	1738		416	15.3	(12.5;18.1)	3366		32130		34.1	(30.4;37.8)
	97	MET	c.3029C>T	p.T1010I		333	14.1	(12.6;15.6)	3102		904	38.6	(36.1;41.2)	8492		27980		26.7	(24.2;29.2)
	82	TP53	c.578A>G	p.H193R		190	6.6	(5.7;7.6)	1452		519	18.2	(16.6;19.7)	4004		33864		26.7	(23;30.2)
	97	TP53	c.578A>G	p.H193R		388	16.7	(12.9;20.3)	3674		804	34.9	(32.5;37.3)	7678		27537		32.4	(28.4;36.1)
29	86	EGFR	c.2235_2249del15	p.E746_A750delELREA		18	0.59	(0.36;0.91)	130		839	28	(23.3;32.9)	6160		35678		2.1	(1;3)
	102	EGFR	c.2235_2249del15	p.E746_A750delELREA		4	0.12	(0.04;0.29)	26		3175	101.4	(88;115)	22308		38455		0.1	(0;0.24)
	115	EGFR	c.2235_2249del15	p.E746_A750delELREA		0	0	(0;0.088)	0		4019	124.2	(111;138)	13662		40121		NA
	130	EGFR	c.2235_2249del15	p.E746_A750delELREA		0	0	(0;0.089)	0		7509	247	(231;262)	27170		39643		NA
	86	EGFR	c.2240T>C	p.E746_A750delELREA		6	0.18	(0.05;0.38)	40		841	26.1	(23;29.4)	5742		38326		0.7	(0.1;1.3)
	102	EGFR	c.2240T>C	p.L747S		3	0.09	(-0.09;0.29)	20		2895	92.1	(88.8;95.5)	20262		38435		0.1	(0;0.22)
	115	EGFR	c.2240T>C	p.L747S		0	0	(0;0.097)	0		3582	122.4	(115;130)	13464		36260		NA
	130	EGFR	c.2240T>C	p.L747S		0	0	(0;0.097)	0		6964	251	(245;256)	27610		36303		NA
	86	TP53	c.641A>G	p.H214R		385	12.3	(11.1;13.5)	2706		741	23.8	(22.1;25.5)	5236		37010		34.1	(31.3;36.8)
	102	TP53	c.641A>G	p.H214R		1829	60.3	(56.6;63.8)	13266		1813	59.7	(56.8;62.6)	13134		36626		50.2	(48.6;51.8)
	115	TP53	c.641A>G	p.H214R		3394	107.7	(104.1;111.3)	11847		2062	64.2	(58;70)	7062		38798		62.6	(61;64.3)
	130	TP53	c.641A>G	p.H214R		4979	160.9	(155;166)	17699		5037	163	(158.5;167.5)	17930		38942		49.7	(48.7;50.7)
30	87	TP53	c.730G>T	p.G244C		23	0.7	(0.45;1.03)	154		231	7	(4.8;9.3)	1540		38751		9	(5.4;12.6)
	99	TP53	c.730G>T	p.G244C		36	1.14	(0.81;1.56)	251		385	12.3	(10.8;13.8)	2706		37072		8.5	(5.8;11.2)
	111	TP53	c.730G>T	p.G244C		34	1.18	(0.83;1.62)	260		740	26	(24.1;27.8)	5720		33915		4.3	(2.9;5.8)
	124	TP53	c.730G>T	p.G244C		39	1.47	(0.9;2)	323		357	13.6	(12.2;15)	2992		31157		9.8	(5.8;13.3)
34	112	ERBB4	c.512G>T	p.W171L		0	0	(0;0.089)	0		135	20	(-1;9)	4400		39609		NA
	118	ERBB4	c.512G>T	p.W171L		0	0	(0;0.1)	0		195	6.7	(5.8;7.6)	1474		34395		NA
	128	ERBB4	c.512G>T	p.W171L		6	0.18	(0.07;0.37)	40		359	10.8	(9.7;11.9)	2376		39190		1.6	(0.3;3)
	142	ERBB4	c.512G>T	p.W171L		3	0.09	(0.02;0.24)	20		497	15.4	(11.9;18.9)	3388		38231		0.6	(0;1.3)
	155	ERBB4	c.512G>T	p.W171L		0	0	(0;0.092)	0		876	27.1	(25.4;28.9)	5962		38400		NA
	112	KRAS	c.34G>T	p.G12C		8	0.24	(0.02;0.45)	53		136	4	(3.4;4.7)	880		39640		5.5	(0;9.7)
	118	KRAS	c.34G>T	p.G12C		0	0	(0;0.095)	0		175	5.5	(4.7;6.4)	1210		37198		NA
	128	KRAS	c.34G>T	p.G12C		17	0.4	(0.21;0.63)	176		512	12.2	(11.2;13.3)	5368		49500		3.2	(1.4;4.7)
	142	KRAS	c.34G>T	p.G12C		9	0.24	(0.06;0.44)	106		724	19.1	(17.7;20.5)	8404		44979		1.2	(0;2)
	155	KRAS	c.34G>T	p.G12C		11	0.24	(0.12;0.41)	106		1229	26.8	(25.3;28.3)	11792		54655		0.9	(0.2;1.4)
	112	TP53	c.716A>G	p.N239S		5	0.16	(0.06;0.34)	35		125	4	(3;5)	880		37189		3.8	(0.4;7.3)
	118	TP53	c.716A>G	p.N239S		0	0	(0;0.1)	0		253	8.5	(7.4;9.5)	1870		35347		NA
	128	TP53	c.716A>G	p.N239S		5	0.18	(-0.03;0.39)	40		368	13.1	(11.7;14.4)	2882		33274		1.3	(0;2.6)
	142	TP53	c.716A>G	p.N239S		4	0.13	(0.04;0.31)	29		572	18.9	(17.4;20.5)	4158		35825		0.7	(0;1.4)
	155	TP53	c.716A>G	p.N239S		6	0.22	(0.08;0.45)	48		768	28.3	(26.3;30.3)	6226		32351		0.8	(0.1;1.4)
35	116	TP53	c.711G>A	p.M237I		6	0.21	(0.05;0.42)	46		756	26.4	(22.7;30.3)	5808		34062		0.8	(0.1;1.4)
	119	TP53	c.711G>A	p.M237I		20	0.71	(0;1.4)	156		562	20	(17.6;22.5)	4400		33271		3.4	(0;6.9)
	131	TP53	c.711G>A	p.M237I		26	0.86	(0.43;1.27)	189		649	21.7	(19.4;24.2)	4774		35519		3.8	(1.5;5.8)
	143	TP53	c.711G>A	p.M237I		40	1.41	(0.5;2.3)	310		1038	37.1	(34.9;39.4)	8162		33411		3.7	(1.3;5.8)
	153	TP53	c.711G>A	p.M237I		29	0.97	(0.66;1.37)	213		676	22.9	(21.2;24.6)	5038		35076		4.1	(2.6;5.5)
36	122	PIK3CA	c.1624G>C	p.E542Q		2301	81.6	(76;88)	17952		7649	296	(290;303)	65120		34344		21.6	(20.6;22.6)
	138	PIK3CA	c.1624G>C	p.E542Q		6051	217	(206;226)	47740		18323	838	(740;930)	184360		35974		20.5	(19.4;21.8)
	2709	PIK3CA	c.1624G>C	p.E542Q		12745	479	(461;497)	52690		29398	1734	(1460;2040)	190740		38136		21.6	(19.4;23.8)
	122	TP53	c.404G>A	p.C135Y		1541	62.2	(54;69)	13684		982	39.3	(36.4;41.8)	8646		29907		61.3	(59.4;63.2)
	138	TP53	c.404G>A	p.C135Y		3709	161	(143;177)	35420		2987	127.6	(115;139)	28072		29065		55.7	(54.5;56.9)
	2709	TP53	c.404G>A	p.C135Y		9012	410	(379;438)	45100		6609	286	(272;299)	31460		30624		58.9	(58.1;59.7)
38	139	KRAS	c.34G>T	p.G12C		34	0.94	(0.4;1.5)	207		1636	46.2	(40;53)	10164		42507		2	(1.1;2.8)
	148	KRAS	c.34G>T	p.G12C		163	5.6	(4.7;6.5)	2464		1971	69.7	(65.3;74.5)	30668		34274		7.4	(6.3;8.6)
	154	KRAS	c.34G>T	p.G12C		244	5.3	(4.7;6)	2332		2062	45.9	(43.9;47.9)	20196		53861		10.4	(9.2;11.7)
40	147	KRAS	c.34G>A	p.G12S		34	0.68	(0.48;0.94)	150		1028	20.7	(19.5;22)	4554		58869		3.2	(2.1;4.2)
	156	KRAS	c.34G>A	p.G12S		0	0	(0;0.077)	0		497	12.8	(11.6;14.1)	2816		45977		NA
	162	KRAS	c.34G>A	p.G12S		0	0	(0;0.069)	0		1265	29.4	(27.8;31)	6468		51311		NA
	169	KRAS	c.34G>A	p.G12S		0	0	(0;0.067)	0		718	16.1	(8;26)	3542		52870		NA
	183	KRAS	c.34G>A	p.G12S		0	0	(0;0.072)	0		916	22.3	(20.8;23.7)	4906		48855		NA
	198	KRAS	c.34G>A	p.G12S		0	0	(0;0.071)	0		1056	25.3	(23.8;26.9)	5566		49578		NA
	215	KRAS	c.34G>A	p.G12S		0	0	(0;0.077)	0		21308	732	(722;742)	161040		45983		NA
	236	KRAS	c.34G>A	p.G12S		0	0	(0;0.082)	0		688	19	(17.6;20.5)	4180		42864		NA
	256	KRAS	c.34G>A	p.G12S		0	0	(0;0.076)	0		2239	58.1	(55.7;60.6)	12782		46431		NA
	276	KRAS	c.34G>A	p.G12S		0	0	(0;0.098)	0		1608	53.7	(51.1;56.4)	11814		36018		NA
	293	KRAS	c.34G>A	p.G12S		0	0	(0;0.096)	0		6582	233	(228;239)	51260		36585		NA
	309	KRAS	c.34G>A	p.G12S		0	0	(0;0.075)	0		1371	34.6	(32.8;36.5)	7612		47262		NA
	147	TP53	c.830G>T	p.C277F		5	0.18	(0.06;0.39)	40		883	31.9	(29.8;34)	7018		33026		0.6	(0.1;1.1)
	156	TP53	c.830G>T	p.C277F		4	0.13	(0.04;0.32)	29		335	11.3	(10.1;12.6)	2486		34914		1.2	(0;2.4)
	162	TP53	c.830G>T	p.C277F		6	0.2	(0.08;0.4)	44		840	27.8	(24.4;31.3)	6116		35915		0.7	(0.1;1.3)
	169	TP53	c.830G>T	p.C277F		9	0.28	(0.13;0.51)	62		718	22.6	(20.9;24.2)	4972		37806		1.2	(0.4;2.1)
	183	TP53	c.830G>T	p.C277F		10	0.38	(0.03;0.76)	84		509	19.5	(15.1;23.5)	4290		30981		1.9	(0;4)
	198	TP53	c.830G>T	p.C277F		30	0.98	(0.67;1.37)	216		761	25	(23.3;26.8)	5500		36155		3.8	(2.4;5.1)
	215	TP53	c.830G>T	p.C277F		0	0	(0;0.098)	0		14959	636	(610;664)	139920		35803		NA
	236	TP53	c.830G>T	p.C277F		31	1.01	(0.69;1.41)	222		588	19.3	(16.6;21.8)	4246		36211		5	(3.2;6.7)
	256	TP53	c.830G>T	p.C277F		16	0.47	(0.28;0.74)	103		1894	57.1	(54.5;59.7)	12562		39974		0.8	(0.4;1.22)
	276	TP53	c.830G>T	p.C277F		32	1.2	(0.5;1.8)	264		1207	46.2	(40;52)	10164		31318		2.5	(1.4;3.4)
	293	TP53	c.830G>T	p.C277F		41	1.4	(0.8;2)	308		6644	251	(234;268)	55220		34555		0.6	(0.26;0.83)
	309	TP53	c.830G>T	p.C277F		22	0.75	(0.36;1.13)	165		793	27.3	(25.4;29.2)	6006		34572		2.7	(1.3;3.8)
	147	TP53	c.742C>T	p.R248W		33	1.17	(0.6;1.7)	257		785	28.2	(22;34)	6204		33180		4	(2.6;5.3)
	156	TP53	c.742C>T	p.R248W		15	0.5	(0.13;0.89)	110		379	12.7	(11.5;14)	2794		35206		3.8	(0.6;6.6)
	162	TP53	c.742C>T	p.R248W		39	1.45	(1.04;1.96)	319		752	28.4	(26.4;30.4)	6248		31554		4.9	(3.4;6.4)
	169	TP53	c.742C>T	p.R248W		34	1.18	(0.83;1.63)	260		695	24.4	(22.6;26.2)	5368		33850		4.6	(3.1;6.1)
	183	TP53	c.742C>T	p.R248W		24	0.71	(0.34;1.08)	156		819	24.5	(22.8;26.2)	5390		39742		2.8	(1.2;4.3)
	198	TP53	c.742C>T	p.R248W		29	0.92	(0.62;1.3)	202		851	27.3	(23.5;31.2)	6006		37065		3.3	(2.1;4.4)
	215	TP53	c.742C>T	p.R248W		543	16.6	(14.9;18.2)	3652		16574	659	(600;730)	144980		38641		2.5	(1.98;2.92)
	236	TP53	c.742C>T	p.R248W		23	0.77	(-0.1;1.6)	169		633	21.5	(19.8;23.1)	4730		34997		3.5	(0;6.8)
	256	TP53	c.742C>T	p.R248W		71	2.13	(1.6;2.7)	469		1737	53.2	(47;60)	11704		39285		3.8	(2.9;4.7)
	276	TP53	c.742C>T	p.R248W		43	1.34	(0.98;1.79)	295		1636	52.2	(49.7;54.7)	11484		37695		2.5	(1.8;3.3)
	293	TP53	c.742C>T	p.R248W		160	5.1	(4.2;6)	1122		7090	250	(243;257)	55000		37082		2	(1.58;2.39)
	309	TP53	c.742C>T	p.R248W		13	0.44	(0.24;0.72)	97		847	28.9	(26.6;31.3)	6358		34926		1.5	(0.7;2.3)
	147	TP53	c.734G>A	p.G245D		12	0.37	(0.2;0.62)	81		944	29.3	(27.4;31.1)	6446		38418		1.2	(0.5;2)
	156	TP53	c.734G>A	p.G245D		0	0	(0;0.091)	0		162	5	(0.1;9.9)	1571		38578		NA
	162	TP53	c.734G>A	p.G245D		8	0.24	(0.11;0.45)	53		928	27.9	(26.1;29.7)	6138		39558		0.8	(0.2;1.4)
	169	TP53	c.734G>A	p.G245D		4	0.12	(0;0.28)	26		762	23	(20.3;25.7)	5060		39382		0.5	(0;1)
	183	TP53	c.734G>A	p.G245D		4	0.12	(0;0.28)	26		697	20.9	(19.4;22.5)	4598		39562		0.6	(0;1.1)
	198	TP53	c.734G>A	p.G245D		3	0.09	(0.02;0.24)	20		747	23	(21.4;24.7)	5060		38553		0.4	(0;0.87)
	215	TP53	c.734G>A	p.G245D		74	2.3	(1.5;3.1)	675		12232	456	(250;670)	133760		38063		0.5	(0.38;0.61)
	236	TP53	c.734G>A	p.G245D		7	0.21	(0.09;0.42)	46		621	19.2	(14.8;23.7)	4224		38395		1.1	(0.2;1.9)
	256	TP53	c.734G>A	p.G245D		10	0.31	(0.15;0.55)	68		1535	48.5	(46.1;51)	10670		37972		0.6	(0.22;1.03)
	276	TP53	c.734G>A	p.G245D		8	0.27	(-0.01;0.57)	85		1002	34.3	(6;65)	10780		34885		0.8	(0.2;1.3)
	293	TP53	c.734G>A	p.G245D		20	0.7	(0.44;1.06)	308		3637	135	(125;146)	59400		33547		0.5	(0.28;0.75)
	309	TP53	c.734G>A	p.G245D		0	0	(0;0.092)	0		921	28.6	(26.8;30.5)	3146		38325		NA
	147	TP53	c.578A>G	p.H193R		7	0.24	(0.04;0.46)	53		862	29.7	(27.7;31.7)	6534		34600		0.8	(0.1;1.4)
	156	TP53	c.578A>G	p.H193R		0	0	(0;0.096)	0		387	12.5	(11.2;13.7)	2750		36763		NA
	162	TP53	c.578A>G	p.H193R		7	0.23	(0.02;0.46)	51		947	31.8	(25;38)	6996		35466		0.7	(0;1.4)
	169	TP53	c.578A>G	p.H193R		0	0	(0;0.098)	0		676	22.4	(20.7;24.1)	4928		35787		NA
	183	TP53	c.578A>G	p.H193R		3	0.11	(0.03;0.28)	24		705	25.1	(23.2;26.9)	5522		33450		0.4	(0;0.92)
	198	TP53	c.578A>G	p.H193R		7	0.22	(-0.09;0.53)	48		876	28.3	(23.8;32.8)	6226		36828		0.8	(0;1.6)
	215	TP53	c.578A>G	p.H193R		56	1.9	(1.3;2.6)	418		16413	756	(670;840)	166320		34632		0.3	(0.18;0.32)
	236	TP53	c.578A>G	p.H193R		5	0.17	(-0.02;0.38)	37		586	20.6	(19;22.3)	4532		33714		0.8	(0;1.6)
	256	TP53	c.578A>G	p.H193R		10	0.34	(0.17;0.59)	75		1514	51.9	(41;64)	11418		35085		0.6	(0.21;1.05)
	276	TP53	c.578A>G	p.H193R		9	0.32	(0.15;0.59)	70		1519	56.1	(49;65)	12342		32639		0.6	(0.17;0.96)
	293	TP53	c.578A>G	p.H193R		28	1.5	(1;2.1)	330		4392	254	(242;261)	55880		22628		0.6	(0.36;0.78)
	309	TP53	c.578A>G	p.H193R		4	0.13	(0;0.3)	29		929	30	(26.8;33.3)	6600		36839		0.4	(0;0.86)
51	203	KRAS	c.34G>T	p.G12C		5	0.24	(-0.2;0.8)	106		199	9.5	(7.9;11.9)	4180		24649		2.4	(0;6.3)
	213	KRAS	c.34G>T	p.G12C		31	0.8	(0.55;1.12)	352		1603	42.1	(36;47)	18524		45585		1.9	(1.2;2.5)
	228	KRAS	c.34G>T	p.G12C		24	0.67	(0.44;1.01)	295		1582	45.2	(42.7;48.1)	19888		41964		1.5	(0.8;2.1)
	245	KRAS	c.34G>T	p.G12C		63	2.4	(1.9;3.1)	1056		3717	153.9	(149;159)	67716		30305		1.6	(1.17;1.95)
54	219	KRAS	c.47A>G	p.K16R		0	0	(0;0.088)	0		2618	79.7	(76.6;82.7)	17534		39976		NA
	227	KRAS	c.47A>G	p.K16R		0	0	(0;0.097)	0		2585	86.9	(83.5;90.2)	19118		36324		NA
	235	KRAS	c.47A>G	p.K16R		0	0	(0;0.092)	0		5543	183.3	(169;197)	40326		38411		NA
	219	KRAS	c.34G>A	p.G12S		0	0	(0;0.1)	0		3215	115.2	(111.2;119.2)	25344		34459		NA
	227	KRAS	c.34G>A	p.G12S		0	0	(0;0.097)	0		3472	117.8	(109;126)	25916		36446		NA
	235	KRAS	c.34G>A	p.G12S		0	0	(0;0.1)	0		6374	245	(216;273)	53900		33923		NA
	219	TP53	c.488A>G	p.Y163C		34	1.18	(0.83;1.63)	260		2669	96.6	(76;116)	21252		33844		1.2	(0.8;1.62)
	227	TP53	c.488A>G	p.Y163C		122	4.2	(3.2;5.3)	924		2855	102.5	(82;125)	22550		34233		3.9	(3.2;4.6)
	235	TP53	c.488A>G	p.Y163C		983	34.4	(32.2;36.5)	7568		4980	185	(180;191)	40700		34159		15.6	(14.7;16.5)
57	224	TP53	c.715A>G	p.N239D		4	0.15	(0.05;0.36)	33		287	11	(9.7;12.2)	2420		30954		1.4	(0;2.8)
	230	TP53	c.715A>G	p.N239D		216	9.9	(8.5;11.2)	2178		9250	520	(450;590)	114400		25878		1.9	(1.61;2.11)
	254	TP53	c.715A>G	p.N239D		7	0.27	(0.05;0.53)	59		452	17.9	(15;20.8)	3938		29990		1.5	(0;2.7)
	266	TP53	c.715A>G	p.N239D		13	0.53	(0.29;0.88)	58		711	29.3	(22;35)	3223		28863		1.8	(0.8;2.8)
64	271	TP53	c.844C>G	p.R282G		43	1.53	(0.8;2.2)	337		3084	115	(103;127)	25300		33124		1.3	(0.6;2)
	279	TP53	c.844C>G	p.R282G		114	3.8	(3.1;4.5)	836		3465	120.9	(106;136)	26598		35474		3	(2.5;3.6)
	289	TP53	c.844C>G	p.R282G		142	4.9	(4.1;5.7)	1078		3518	126.8	(114;139)	27896		34425		3.7	(3.1;4.3)
	302	TP53	c.844C>G	p.R282G		311	10.2	(9;11.3)	2244		4265	147.8	(143.4;152.3)	32516		36124		6.4	(5.7;7.1)
	308	TP53	c.844C>G	p.R282G		445	14.3	(9;20)	3146		5037	172.7	(150;195)	37994		36889		7.6	(5.8;9.3)
Abbreviations: *, translation termination; AF, allele frequency; CDS, coding DNA sequence; CI, confidence interval; conc, concentration; fs*1, frame shift by insertion of 1 nucleotide; NA, not available; no; number; pt, patient;
