# Supplementary material for: A method for treatment monitoring using circulating tumour DNA in cancer patients without targetable mutations
Source: Oncotarget. 2018 Jul 24;9(57):31066–76. doi: 10.18632/oncotarget.25779 (PMC6089565; doi:10.18632/oncotarget.25779)
Supplement: Supplementary file 3 [file oncotarget-09-31066-s003.xlsx]

## Sheet: Ark1
Supplementary Table 2: ddPCR assay information
Locus	Gene	Mutation		COSMIC ID	Bio-Rad assay ID	Amplicon size (bp)	Annealing temperature (°C)	Validateda	LoD (%)
		CDS	Amino acid
Chr2:212652794	ERBB4	c.512G>T	p.W171L	COSM5369807	dHsaMDS927732616	70	55	No	0.7
Chr3:178936082	PIK3CA	c.1624G>C	p.E542Q	COSM17442	dHsaMDS807595513	90	55	No	0.5
Chr7:116411990	MET	c.3029C>T	p.T1010I	COSM707	dHsaIS2503878, dHsaIS2503879	70	60	No	0.5
Chr7:116417457	MET	c.3328G>A	p.V1110I	COSM3724572	dHsaMDS881449411	65	53	No	0.8
Chr7:55242465	EGFR	c.2235_2249del15	p.E746_A750delELREA	COSM6223	dHsaCP2000039, dHsaCP2000040	78	55	Yes	0.4
Chr7:55242470	EGFR	c.2240T>C	p.L747S	COSM26704	dHsaIS2505730, dHsaIS2505731	78	55	No	0.2
Chr12:25398272	KRAS	c.47A>G	p.K16R	COSM1163765	dHsaMDS779895925	95	55	No	0.5
Chr12:25398284	KRAS	c.35G>A	p.G12D	COSM521	dHsaCP2500596, dHsaCP2500597	57	55	Yes	0.1
Chr12:25398285	KRAS	c.34G>A	p.G12S	COSM517	dHsaCP2500588, dHsaCP2500589	57	55	Yes	0.1
Chr12:25398285	KRAS	c.34G>T	p.G12C	COSM516	dHsaCP2500584, dHsaCP2500585	57	55	Yes	0.3
Chr17:7577094	TP53	c.844C>G	p.R282G	COSM10992	dHsaIS2504738, dHsaIS2504739	64	55	No	0.2
Chr17:7577105	TP53	c.833C>G	p.P278R	COSM10887	dHsaIS2505514, dHsaIS2505515	65	55	Yes	0.3
Chr17:7577108	TP53	c.830G>T	p.C277F	COSM10749	dHsaIS2501748, dHsaIS2501748	65	55	No	0.2
Chr17:7577139	TP53	c.799C>T	p.R267W	COSM11183	dHsaIS2501682, dHsaIS2501683	65	55	No	0.2
Chr17:7577539	TP53	c.742C>T	p.R248W	COSM10656	dHsaCP2000107, dHsaCP2000108	65	55	Yes	0.2
Chr17:7577547	TP53	c.734G>A	p.G245D	COSM43606	dHsaMDV2510542	65	55	Yes	0.9
Chr17:7577551	TP53	c.730G>T	p.G244C	COSM11524	dHsaIS2505606, dHsaIS2505607	65	55	No	0.2
Chr17:7577565	TP53	c.716A>G	p.N239S	COSM44094	dHsaIS2501464, dHsaIS2501465	64	55	No	0.2
Chr17:7577566	TP53	c.715A>G	p.N239D	COSM10777	dHsaMDS247512617	63	57	No	0.3
Chr17:7577566	TP53	c.714_715insT	p.N239fs*1	COSM69195	dHsaMDS553764663	63	55	No	0.2
Chr17:7577570	TP53	c.711G>A	p.M237I	COSM10834	dHsaCP2506928	63	55	Yes	0.3
Chr17:7578208	TP53	c.641A>G	p.H214R	COSM43687	dHsaMDS2510824	64	55	No	0.3
Chr17:7578271	TP53	c.578A>G	p.H193R	COSM10742	dHsaCP2506924, dHsaCP2506925	65	55	Yes	0.2
Chr17:7578439	TP53	c.491A>C	p.K164T	COSM44387	dHsaMDS615025333	62	55	No	0.1
Chr17:7578442	TP53	c.488A>G	p.Y163C	COSM10808	dHsaCP2000099, dHsaCP2000100	79	55	Yes	0.2
Chr17:7578452	TP53	c.478A>G	p.M160V	COSM44328	dHsaIS2501194, dHsaIS2501195	79	55	No	0.2
Chr17:7578526	TP53	c.404G>A	p.C135Y	COSM10801	dHsaMDV2516788	65	55	Yes	1
Chr17:7579374	TP53	c.313G>T	p.G105C	COSM44481	dHsaMDS929583820	64	56	No	0.4
Chr18:48591888	SMAD4	c.1051G>A	p.D351N	COSM32910	dHsaMDS808205876	65	56	No	0.4
Chr19:1221243	STK11	c.766G>T	p.E256*	COSM5731897	dHsaMDS847672450	65	52	No	0.3
Abbreviations: *, translation termination; bp, base pairs; CDS, coding DNA sequence; ddPCR, droplet digital PCR; del, deletion; fs*1, frame shift by insertion of 1 nucleotide; ins, insertion; LoD, limit of detection
a: Validated denotes whether or not the assay has been wet-lab validated by Bio-Rad
